# Supplementary material for: Anomalous HIV-1 RNA, How Cap-Methylation Segregates Viral Transcripts by Form and Function
Source: Viruses. 2022 Apr 29;14(5):935. doi: 10.3390/v14050935 (PMC9145092; doi:10.3390/v14050935)
Supplement: Supplementary file 1 [file viruses-14-00935-s001.zip]

Archive with 1 entries (1 files):
- viruses-1667448-supplementary.mov
